# Supplementary material for: Prediction of Intraparenchymal Hemorrhage Progression and Neurologic Outcome in Traumatic Brain Injury Patients Using Radiomics Score and Clinical Parameters
Source: Diagnostics (Basel). 2022 Jul 10;12(7):1677. doi: 10.3390/diagnostics12071677 (PMC9320220; doi:10.3390/diagnostics12071677)
Supplement: Supplementary file 1 [file diagnostics-12-01677-s001.zip]

Archive with 1 entries (1 files):
- diagnostics-1763415-supplementary.pdf
